# Supplementary material for: A Heterostructure Photoelectrode Based on Two-Dimensional Covalent Organic Framework Film Decorated TiO2 Nanotube Arrays for Enhanced Photoelectrochemical Hydrogen Generation
Source: Molecules. 2023 Jan 13;28(2):822. doi: 10.3390/molecules28020822 (PMC9865276; doi:10.3390/molecules28020822)
Supplement: Supplementary file 1 [file molecules-28-00822-s001.zip]

Archive with 1 entries (1 files):
- molecules-2157025-supplementary.pdf
